# Supplementary material for: ﻿Morphological and phylogenetic analyses reveal two new species of Tubeufia (Tubeufiales, Tubeufiaceae) from freshwater habitats in China
Source: MycoKeys. 2025 Aug 21;121:93–109. doi: 10.3897/mycokeys.121.158724 (PMC12395188; doi:10.3897/mycokeys.121.158724)
Supplement: XML Treatment for Tubeufia yanuodaensis [file mycokeys.121.158724-treatment1.xml]

<!DOCTYPE tp:taxon-treatment
  PUBLIC "-//TaxonX//DTD Taxonomic Treatment Publishing DTD v0 20100105//EN" "tax-treatment-NSO.dtd">
<tp:taxon-treatment xmlns:tp="http://www.plazi.org/taxpub"><tp:treatment-meta><kwd-group><label>Taxon classification</label><kwd>
              <named-content content-type="kingdom">Fungi</named-content>
            </kwd><kwd>
              <named-content content-type="order">Tubeufiales</named-content>
            </kwd><kwd>
              <named-content content-type="family">Tubeufiaceae</named-content>
            </kwd></kwd-group><mixed-citation publication-type="journal"><person-group><name><surname>Ma</surname><given-names>Xiao-Yan</given-names></name><name><surname>Tian</surname><given-names>Fu</given-names></name><name><surname>Feng</surname><given-names>Jiang-Fen</given-names></name><name><surname>Wang</surname><given-names>Min-Min</given-names></name><name><surname>Shi</surname><given-names>Huan-Huan</given-names></name><name><surname>Ma</surname><given-names>Jian</given-names></name></person-group><article-title>﻿Morphological and phylogenetic analyses reveal two new species of <italic><tp:taxon-name><tp:taxon-name-part taxon-name-part-type="genus" reg="Tubeufia">Tubeufia</tp:taxon-name-part></tp:taxon-name></italic> (<tp:taxon-name><tp:taxon-name-part taxon-name-part-type="order">Tubeufiales</tp:taxon-name-part></tp:taxon-name>, <tp:taxon-name><tp:taxon-name-part taxon-name-part-type="family">Tubeufiaceae</tp:taxon-name-part></tp:taxon-name>) from freshwater habitats in China</article-title><source>MycoKeys</source><day>21</day><month>08</month><year>2025</year><volume>121</volume><fpage>93</fpage><lpage>109</lpage><pub-id pub-id-type="doi">10.3897/mycokeys.121.158724</pub-id></mixed-citation></tp:treatment-meta><tp:nomenclature><label>﻿</label><tp:taxon-name><object-id xmlns:xlink="http://www.w3.org/1999/xlink" content-type="arpha" xlink:type="simple">BB630F0D-393C-535F-8DE2-D5D4A3B49F81</object-id>
            <tp:taxon-name-part taxon-name-part-type="genus" reg="Tubeufia">Tubeufia</tp:taxon-name-part>
            <tp:taxon-name-part taxon-name-part-type="species" reg="yanuodaensis">yanuodaensis</tp:taxon-name-part>
            <object-id xmlns:xlink="http://www.w3.org/1999/xlink" content-type="mycobank" xlink:type="simple">904047</object-id>
          </tp:taxon-name><tp:taxon-authority>X.Y. Ma, J. Ma &amp; Y.Z. Lu</tp:taxon-authority><tp:taxon-status xmlns:xlink="http://www.w3.org/1999/xlink" xlink:type="simple">sp. nov.</tp:taxon-status><xref ref-type="fig" rid="F2">Fig. 2</xref></tp:nomenclature><tp:treatment-sec sec-type="etymology" id="SECID0EDGCI"><title>Etymology.</title><p>“<italic>yanuodaensis</italic>” refers to the type locality, “Yanuoda Rainforest Cultural Tourist District”.</p></tp:treatment-sec><tp:treatment-sec sec-type="Holotype" id="SECID0ETGCI"><title>Holotype.</title><p><named-content xmlns:xlink="http://www.w3.org/1999/xlink" content-type="dwc:institutional_code" xlink:title="Herbarium of Kunming Institute of Botany, Chinese Academy of Sciences" xlink:href="http://grbio.org/institution/kunming-institute-botany-chinese-academy-sciences" xlink:type="simple">HKAS</named-content> 128924.</p></tp:treatment-sec><tp:treatment-sec sec-type="description" id="SECID0E5GCI"><title>Description.</title><p><bold><italic>Saprobic</italic></bold> on submerged decaying wood in a freshwater habitat. <bold><italic>Asexual morph</italic></bold> Hyphomycetous, helicosporous. <bold><italic>Colonies</italic></bold> on natural substrate superficial, effuse, white to pale brown. <bold><italic>Mycelium</italic></bold> partly superficial, composed of hyaline to pale brown, branched, septate, smooth hyphae. <bold><italic>Conidiophores</italic></bold> 64–83 × 6–7 μm (x̄ = 71.5 × 6.5 μm, n = 20), macronematous, mononematous, erect, cylindrical, straight or slightly flexuous, branched, septate, subhyaline to pale brown, thick-walled. <bold><italic>Conidiogenous cells</italic></bold> 13.5–16 × 3–5 μm (x̄ = 14.5 × 4 μm, n = 20), holoblastic, monoblastic, integrated, subcylindrical, terminal, truncate at apex after conidial secession, subhyaline to pale brown, smooth-walled. <bold><italic>Conidia</italic></bold> solitary, acrogenous, helicoid, 35.5–40 μm diam., and conidial filament 4.5–5 μm wide (x̄ = 37.5 × 4.8 μm, n = 20), 252–338 μm long (x̄ = 291 μm, n = 25), tightly coiled 3<sup>1</sup>/<sub>4</sub>–3<sup>4</sup>/<sub>5</sub> times, becoming loosely coiled in water, multi-septate, slightly constricted at septa, guttulate, hyaline, smooth-walled. <bold><italic>Sexual morph</italic></bold> Undetermined.</p><fig id="F2" position="float" orientation="portrait"><object-id xmlns:xlink="http://www.w3.org/1999/xlink" content-type="doi" xlink:type="simple">10.3897/mycokeys.121.158724.figure2</object-id><object-id xmlns:xlink="http://www.w3.org/1999/xlink" content-type="arpha" xlink:type="simple">A80F9DDB-1228-5B6D-A4CB-27ED7CABBF0F</object-id><label>Figure 2.</label><caption><p><italic><tp:taxon-name><tp:taxon-name-part taxon-name-part-type="genus" reg="Tubeufia">Tubeufia</tp:taxon-name-part> <tp:taxon-name-part taxon-name-part-type="species" reg="yanuodaensis">yanuodaensis</tp:taxon-name-part></tp:taxon-name></italic> (<named-content xmlns:xlink="http://www.w3.org/1999/xlink" content-type="dwc:institutional_code" xlink:title="Herbarium of Kunming Institute of Botany, Chinese Academy of Sciences" xlink:href="http://grbio.org/institution/kunming-institute-botany-chinese-academy-sciences" xlink:type="simple">HKAS</named-content> 128924, holotype). a, b. Colonies on the host surface; c. Conidiophores and conidiogenous cells; d–h. Conidia; i. Germinated conidium; j, k. Colonies on PDA, j from above, k from below. Scale bars: 40 μm (c, d); 30 μm (e); 20 μm (f–i).</p></caption><graphic xmlns:xlink="http://www.w3.org/1999/xlink" xlink:href="mycokeys-121-093-g002.jpg" position="float" orientation="portrait" xlink:type="simple" id="oo_1399305.jpg"><uri content-type="original_file" xlink:type="simple">https://binary.pensoft.net/fig/1399305</uri></graphic></fig></tp:treatment-sec><tp:treatment-sec sec-type="description" id="SECID0EDJCI"><title>Culture characteristics.</title><p>Conidia germinated on PDA and produced germ tubes within 9 h. Colonies on PDA are irregular with a flat surface and undulating margin, reaching 2.5 cm in diameter after 30 days at room temperature (approximately 25 °C), and are pale brown to dark brown.</p></tp:treatment-sec><tp:treatment-sec sec-type="material" id="SECID0EIJCI"><title>Material examined.</title><p>China • Hainan Province, Baoting Li and Miao Autonomous County, Yanuoda Rainforest Cultural Tourist District, on submerged decaying wood in a freshwater stream, 23 October 2021, Jian Ma, Y2 (<named-content xmlns:xlink="http://www.w3.org/1999/xlink" content-type="dwc:institutional_code" xlink:title="Herbarium of Kunming Institute of Botany, Chinese Academy of Sciences" xlink:href="http://grbio.org/institution/kunming-institute-botany-chinese-academy-sciences" xlink:type="simple">HKAS</named-content> 128924, holotype), ex-type living culture <abbrev xmlns:xlink="http://www.w3.org/1999/xlink" content-type="institution" xlink:title="Guizhou Culture Collection, China" id="ABBRID0ETJCI" xlink:type="simple">GZCC</abbrev> 23-0488; <italic>Ibid</italic>., Y2-2 (<abbrev xmlns:xlink="http://www.w3.org/1999/xlink" content-type="institution" xlink:title="Herbarium of Guizhou Academy of Agriculture Sciences" id="ABBRID0E1JCI" xlink:type="simple">GZAAS</abbrev> 24-0079, paratype), living culture <abbrev xmlns:xlink="http://www.w3.org/1999/xlink" content-type="institution" xlink:title="Guizhou Culture Collection, China" id="ABBRID0E6JCI" xlink:type="simple">GZCC</abbrev> 24-0165.</p></tp:treatment-sec><tp:treatment-sec sec-type="notes" id="SECID0EEKCI"><title>Notes.</title><p>In the present phylogenetic analysis, <italic><tp:taxon-name><tp:taxon-name-part taxon-name-part-type="genus" reg="Tubeufia">Tubeufia</tp:taxon-name-part> <tp:taxon-name-part taxon-name-part-type="species" reg="yanuodaensis">yanuodaensis</tp:taxon-name-part></tp:taxon-name></italic> (<abbrev xmlns:xlink="http://www.w3.org/1999/xlink" content-type="institution" xlink:title="Guizhou Culture Collection, China" id="ABBRID0EVKCI" xlink:type="simple">GZCC</abbrev> 23-0488 and <abbrev xmlns:xlink="http://www.w3.org/1999/xlink" content-type="institution" xlink:title="Guizhou Culture Collection, China" id="ABBRID0E1KCI" xlink:type="simple">GZCC</abbrev> 24-0165) formed a sister lineage to <italic><tp:taxon-name><tp:taxon-name-part taxon-name-part-type="genus" reg="Tubeufia">T.</tp:taxon-name-part> <tp:taxon-name-part taxon-name-part-type="species" reg="yinggelingensis">yinggelingensis</tp:taxon-name-part></tp:taxon-name></italic> (<abbrev xmlns:xlink="http://www.w3.org/1999/xlink" content-type="institution" xlink:title="Guizhou Culture Collection, China" id="ABBRID0EKLCI" xlink:type="simple">GZCC</abbrev> 23-0525 and <abbrev xmlns:xlink="http://www.w3.org/1999/xlink" content-type="institution" xlink:title="Guizhou Culture Collection, China" id="ABBRID0EPLCI" xlink:type="simple">GZCC</abbrev> 24-0166) with 100% <abbrev xmlns:xlink="http://www.w3.org/1999/xlink" xlink:title="Maximum Likelihood" id="ABBRID0EULCI" xlink:type="simple">ML</abbrev> and 1.00 BYPP statistical support (Fig. <xref ref-type="fig" rid="F1">1</xref>). Based on the molecular sequence comparison, our isolate (<abbrev xmlns:xlink="http://www.w3.org/1999/xlink" content-type="institution" xlink:title="Guizhou Culture Collection, China" id="ABBRID0E3LCI" xlink:type="simple">GZCC</abbrev> 23-0488, ex-type) differs from <italic><tp:taxon-name><tp:taxon-name-part taxon-name-part-type="genus" reg="Tubeufia">T.</tp:taxon-name-part> <tp:taxon-name-part taxon-name-part-type="species" reg="yinggelingensis">yinggelingensis</tp:taxon-name-part></tp:taxon-name></italic> (<abbrev xmlns:xlink="http://www.w3.org/1999/xlink" content-type="institution" xlink:title="Guizhou Culture Collection, China" id="ABBRID0EMMCI" xlink:type="simple">GZCC</abbrev> 23-0525, ex-type) by 71/857 bp for <abbrev xmlns:xlink="http://www.w3.org/1999/xlink" xlink:title="internal transcribed spacer" id="ABBRID0ERMCI" xlink:type="simple">ITS</abbrev> (8.3%, gaps 42 bp), 7/833 bp (0.8%, gap one bp) for <abbrev xmlns:xlink="http://www.w3.org/1999/xlink" xlink:title="large ribosomal subunit" id="ABBRID0EVMCI" xlink:type="simple">LSU</abbrev>, 20/892 bp (2.2%, without gaps) for <italic>tef</italic>1-α, and 45/767 bp (5.9%, gaps 3 bp) for <italic>rpb</italic>2. Morphologically, <italic><tp:taxon-name><tp:taxon-name-part taxon-name-part-type="genus" reg="Tubeufia">Tubeufia</tp:taxon-name-part> <tp:taxon-name-part taxon-name-part-type="species" reg="yanuodaensis">yanuodaensis</tp:taxon-name-part></tp:taxon-name></italic> (<named-content xmlns:xlink="http://www.w3.org/1999/xlink" content-type="dwc:institutional_code" xlink:title="Herbarium of Kunming Institute of Botany, Chinese Academy of Sciences" xlink:href="http://grbio.org/institution/kunming-institute-botany-chinese-academy-sciences" xlink:type="simple">HKAS</named-content> 128924) can be distinguished from <italic><tp:taxon-name><tp:taxon-name-part taxon-name-part-type="genus" reg="Tubeufia">T.</tp:taxon-name-part> <tp:taxon-name-part taxon-name-part-type="species" reg="yinggelingensis">yinggelingensis</tp:taxon-name-part></tp:taxon-name></italic> (<named-content xmlns:xlink="http://www.w3.org/1999/xlink" content-type="dwc:institutional_code" xlink:title="Herbarium of Kunming Institute of Botany, Chinese Academy of Sciences" xlink:href="http://grbio.org/institution/kunming-institute-botany-chinese-academy-sciences" xlink:type="simple">HKAS</named-content> 128856) by its larger conidia (35.5–40 μm diameter and 252–338 μm long <italic>vs.</italic> 22–31 μm diameter and 148–170 μm long). Therefore, <italic><tp:taxon-name><tp:taxon-name-part taxon-name-part-type="genus" reg="Tubeufia">Tubeufia</tp:taxon-name-part> <tp:taxon-name-part taxon-name-part-type="species" reg="yanuodaensis">yanuodaensis</tp:taxon-name-part></tp:taxon-name></italic> is introduced here as a new species based on molecular evidence and morphological comparison.</p></tp:treatment-sec><tp:treatment-sec><!--Section generated to contain objects referenced in tp:taxon-treatment.--><fig id="F1" position="float" orientation="portrait"><object-id xmlns:xlink="http://www.w3.org/1999/xlink" content-type="doi" xlink:type="simple">10.3897/mycokeys.121.158724.figure1</object-id><object-id xmlns:xlink="http://www.w3.org/1999/xlink" content-type="arpha" xlink:type="simple">55707A3E-017E-545E-8B49-CA63D082DB7F</object-id><label>Figure 1.</label><caption><p>Phylogenetic tree generated from the <abbrev xmlns:xlink="http://www.w3.org/1999/xlink" xlink:title="Maximum Likelihood" id="ABBRID0EKBCI" xlink:type="simple">ML</abbrev> analysis based on a combined dataset of <abbrev xmlns:xlink="http://www.w3.org/1999/xlink" xlink:title="large ribosomal subunit" id="ABBRID0EOBCI" xlink:type="simple">LSU</abbrev>, <abbrev xmlns:xlink="http://www.w3.org/1999/xlink" xlink:title="internal transcribed spacer" id="ABBRID0ESBCI" xlink:type="simple">ITS</abbrev>, <italic>tef1-α</italic>, and <italic>rpb2</italic> sequence data. Bootstrap support values from <abbrev xmlns:xlink="http://www.w3.org/1999/xlink" xlink:title="Maximum Likelihood" id="ABBRID0E1BCI" xlink:type="simple">ML</abbrev> analyses ≥ 75% and Bayesian posterior probabilities (BYPP) ≥ 0.95 are indicated at the nodes as <abbrev xmlns:xlink="http://www.w3.org/1999/xlink" xlink:title="Maximum Likelihood" id="ABBRID0E5BCI" xlink:type="simple">ML</abbrev>/BYPP, respectively. The <abbrev xmlns:xlink="http://www.w3.org/1999/xlink" xlink:title="Maximum Likelihood" id="ABBRID0ECCCI" xlink:type="simple">ML</abbrev> and <abbrev xmlns:xlink="http://www.w3.org/1999/xlink" xlink:title="Bayesian Inference" id="ABBRID0EGCCI" xlink:type="simple">BI</abbrev> analyses yielded similar tree topologies. The tree is rooted with <italic><tp:taxon-name><tp:taxon-name-part taxon-name-part-type="genus" reg="Acanthohelicospora">Acanthohelicospora</tp:taxon-name-part> <tp:taxon-name-part taxon-name-part-type="species" reg="aurea">aurea</tp:taxon-name-part></tp:taxon-name></italic><abbrev xmlns:xlink="http://www.w3.org/1999/xlink" content-type="institution" xlink:title="Guizhou Culture Collection, China" id="ABBRID0EVCCI" xlink:type="simple">GZCC</abbrev> 16-0060 and <italic><tp:taxon-name><tp:taxon-name-part taxon-name-part-type="genus" reg="Acanthohelicospora">A.</tp:taxon-name-part> <tp:taxon-name-part taxon-name-part-type="species" reg="guianensis">guianensis</tp:taxon-name-part></tp:taxon-name></italic> UAMH 1699. The newly obtained strains are indicated in bold black. Ex-type strains are denoted with “<sup>T</sup>”.</p></caption><graphic xmlns:xlink="http://www.w3.org/1999/xlink" xlink:href="mycokeys-121-093-g001.jpg" position="float" orientation="portrait" xlink:type="simple" id="oo_1399304.jpg"><uri content-type="original_file" xlink:type="simple">https://binary.pensoft.net/fig/1399304</uri></graphic></fig></tp:treatment-sec></tp:taxon-treatment>
