# Supplementary material for: ﻿Morphological and phylogenetic analyses reveal two new species of Tubeufia (Tubeufiales, Tubeufiaceae) from freshwater habitats in China
Source: MycoKeys. 2025 Aug 21;121:93–109. doi: 10.3897/mycokeys.121.158724 (PMC12395188; doi:10.3897/mycokeys.121.158724)
Supplement: XML Treatment for Tubeufia yinggelingensis [file mycokeys.121.158724-treatment2.xml]

<!DOCTYPE tp:taxon-treatment
  PUBLIC "-//TaxonX//DTD Taxonomic Treatment Publishing DTD v0 20100105//EN" "tax-treatment-NSO.dtd">
<tp:taxon-treatment xmlns:tp="http://www.plazi.org/taxpub"><tp:treatment-meta><kwd-group><label>Taxon classification</label><kwd>
              <named-content content-type="kingdom">Fungi</named-content>
            </kwd><kwd>
              <named-content content-type="order">Tubeufiales</named-content>
            </kwd><kwd>
              <named-content content-type="family">Tubeufiaceae</named-content>
            </kwd></kwd-group><mixed-citation publication-type="journal"><person-group><name><surname>Ma</surname><given-names>Xiao-Yan</given-names></name><name><surname>Tian</surname><given-names>Fu</given-names></name><name><surname>Feng</surname><given-names>Jiang-Fen</given-names></name><name><surname>Wang</surname><given-names>Min-Min</given-names></name><name><surname>Shi</surname><given-names>Huan-Huan</given-names></name><name><surname>Ma</surname><given-names>Jian</given-names></name></person-group><article-title>﻿Morphological and phylogenetic analyses reveal two new species of <italic><tp:taxon-name><tp:taxon-name-part taxon-name-part-type="genus" reg="Tubeufia">Tubeufia</tp:taxon-name-part></tp:taxon-name></italic> (<tp:taxon-name><tp:taxon-name-part taxon-name-part-type="order">Tubeufiales</tp:taxon-name-part></tp:taxon-name>, <tp:taxon-name><tp:taxon-name-part taxon-name-part-type="family">Tubeufiaceae</tp:taxon-name-part></tp:taxon-name>) from freshwater habitats in China</article-title><source>MycoKeys</source><day>21</day><month>08</month><year>2025</year><volume>121</volume><fpage>93</fpage><lpage>109</lpage><pub-id pub-id-type="doi">10.3897/mycokeys.121.158724</pub-id></mixed-citation></tp:treatment-meta><tp:nomenclature><label>﻿</label><tp:taxon-name><object-id xmlns:xlink="http://www.w3.org/1999/xlink" content-type="arpha" xlink:type="simple">9D1D990E-6475-520C-AE51-6715D6B14F64</object-id>
            <tp:taxon-name-part taxon-name-part-type="genus" reg="Tubeufia">Tubeufia</tp:taxon-name-part>
            <tp:taxon-name-part taxon-name-part-type="species" reg="yinggelingensis">yinggelingensis</tp:taxon-name-part>
            <object-id xmlns:xlink="http://www.w3.org/1999/xlink" content-type="mycobank" xlink:type="simple">904048</object-id>
          </tp:taxon-name><tp:taxon-authority>X.Y. Ma, J. Ma &amp; Y.Z. Lu</tp:taxon-authority><tp:taxon-status xmlns:xlink="http://www.w3.org/1999/xlink" xlink:type="simple">sp. nov.</tp:taxon-status><xref ref-type="fig" rid="F3">Fig. 3</xref></tp:nomenclature><tp:treatment-sec sec-type="etymology" id="SECID0EYPCI"><title>Etymology.</title><p>“<italic>yinggelingensis</italic>” refers to the type locality, “Yinggeling National Nature Reserve”.</p></tp:treatment-sec><tp:treatment-sec sec-type="Holotype" id="SECID0EIQCI"><title>Holotype.</title><p><named-content xmlns:xlink="http://www.w3.org/1999/xlink" content-type="dwc:institutional_code" xlink:title="Herbarium of Kunming Institute of Botany, Chinese Academy of Sciences" xlink:href="http://grbio.org/institution/kunming-institute-botany-chinese-academy-sciences" xlink:type="simple">HKAS</named-content> 128856.</p></tp:treatment-sec><tp:treatment-sec sec-type="description" id="SECID0ETQCI"><title>Description.</title><p><bold><italic>Saprobic</italic></bold> on submerged decaying wood in a freshwater habitat. <bold><italic>Asexual morph</italic></bold> Hyphomycetous, helicosporous. <bold><italic>Colonies</italic></bold> on natural substrate superficial, effuse, gregarious, with crowded, glistening conidia, white. <bold><italic>Mycelium</italic></bold> partly superficial, composed of hyaline to pale brown, branched, septate, guttulate, smooth hyphae. <bold><italic>Conidiophores</italic></bold> 21.5–143 × 4.5–7 μm (x̄ = 67.5 × 5.5 μm, n = 25), macronematous, mononematous, erect, cylindrical, flexuous, branched, septate, pale brown to brown, thick-walled. <bold><italic>Conidiogenous cells</italic></bold> 9–15 × 4–5 μm (x̄ = 11.5 × 4.5 μm, n = 20), holoblastic, monoblastic, integrated, terminal, cylindrical, with denticles, pale brown to brown, smooth-walled. <bold><italic>Conidia</italic></bold> solitary, acrogenous, helicoid, rounded at apex, developing on tooth-like protrusion, 22–31 μm diam. and conidial filament 4–6 μm wide (x̄ = 27 × 5 μm, n = 20), 148–170 μm long (x̄ = 157.5 μm, n = 20), tightly coiled 2<sup>3</sup>/<sub>5</sub>–3<sup>1</sup>/<sub>4</sub> times, not becoming loose in water, indistinctly multi-septate, guttulate, hyaline, smooth-walled. <bold><italic>Sexual morph</italic></bold> Undetermined.</p></tp:treatment-sec><tp:treatment-sec sec-type="description" id="SECID0E2RCI"><title>Culture characteristics.</title><p>Conidia germinated on PDA and formed germ tubes after 11 hours of incubation. Colonies on PDA are irregular with a flat surface and undulating margin, reaching 3.2 cm in diameter after 39 days at room temperature (approximately 25 °C), and are brown to dark brown in color.</p><fig id="F3" position="float" orientation="portrait"><object-id xmlns:xlink="http://www.w3.org/1999/xlink" content-type="doi" xlink:type="simple">10.3897/mycokeys.121.158724.figure3</object-id><object-id xmlns:xlink="http://www.w3.org/1999/xlink" content-type="arpha" xlink:type="simple">79D3C937-26E2-51E3-8DA2-FD00981F30C5</object-id><label>Figure 3.</label><caption><p><italic><tp:taxon-name><tp:taxon-name-part taxon-name-part-type="genus" reg="Tubeufia">Tubeufia</tp:taxon-name-part> <tp:taxon-name-part taxon-name-part-type="species" reg="yinggelingensis">yinggelingensis</tp:taxon-name-part></tp:taxon-name></italic> (<named-content xmlns:xlink="http://www.w3.org/1999/xlink" content-type="dwc:institutional_code" xlink:title="Herbarium of Kunming Institute of Botany, Chinese Academy of Sciences" xlink:href="http://grbio.org/institution/kunming-institute-botany-chinese-academy-sciences" xlink:type="simple">HKAS</named-content> 128856, holotype). a, b. Colonies on the host surface; c–f. Conidiophores and conidiogenous cells; g–i. Conidiogenous cells and conidia; k–p. Conidia; j. Germinated conidium; q, r. Colonies on PDA, q from above, r from below. Scale bars: 50 μm (c, d); 40 μm (e, f); 10 μm (g–p).</p></caption><graphic xmlns:xlink="http://www.w3.org/1999/xlink" xlink:href="mycokeys-121-093-g003.jpg" position="float" orientation="portrait" xlink:type="simple" id="oo_1399306.jpg"><uri content-type="original_file" xlink:type="simple">https://binary.pensoft.net/fig/1399306</uri></graphic></fig></tp:treatment-sec><tp:treatment-sec sec-type="material" id="SECID0E4SCI"><title>Material examined.</title><p>China • Hainan Province, Yinggeling National Nature Reserve, on rotting wood in a freshwater stream, 12 July 2022, Jian Ma, YG5 (<named-content xmlns:xlink="http://www.w3.org/1999/xlink" content-type="dwc:institutional_code" xlink:title="Herbarium of Kunming Institute of Botany, Chinese Academy of Sciences" xlink:href="http://grbio.org/institution/kunming-institute-botany-chinese-academy-sciences" xlink:type="simple">HKAS</named-content> 128856, holotype), ex-type living culture <abbrev xmlns:xlink="http://www.w3.org/1999/xlink" content-type="institution" xlink:title="Guizhou Culture Collection, China" id="ABBRID0EITCI" xlink:type="simple">GZCC</abbrev> 23-0525; <italic>Ibid</italic>., YG5-2 (<abbrev xmlns:xlink="http://www.w3.org/1999/xlink" content-type="institution" xlink:title="Herbarium of Guizhou Academy of Agriculture Sciences" id="ABBRID0EPTCI" xlink:type="simple">GZAAS</abbrev> 24-0080, paratype), living culture <abbrev xmlns:xlink="http://www.w3.org/1999/xlink" content-type="institution" xlink:title="Guizhou Culture Collection, China" id="ABBRID0EUTCI" xlink:type="simple">GZCC</abbrev> 24-0166.</p></tp:treatment-sec><tp:treatment-sec sec-type="notes" id="SECID0EZTCI"><title>Notes.</title><p>Morphologically, <italic><tp:taxon-name><tp:taxon-name-part taxon-name-part-type="genus" reg="Tubeufia">Tubeufia</tp:taxon-name-part> <tp:taxon-name-part taxon-name-part-type="species" reg="yinggelingensis">yinggelingensis</tp:taxon-name-part></tp:taxon-name></italic> (<named-content xmlns:xlink="http://www.w3.org/1999/xlink" content-type="dwc:institutional_code" xlink:title="Herbarium of Kunming Institute of Botany, Chinese Academy of Sciences" xlink:href="http://grbio.org/institution/kunming-institute-botany-chinese-academy-sciences" xlink:type="simple">HKAS</named-content> 128856) closely resembles <italic><tp:taxon-name><tp:taxon-name-part taxon-name-part-type="genus" reg="Tubeufia">T.</tp:taxon-name-part> <tp:taxon-name-part taxon-name-part-type="species" reg="denticulata">denticulata</tp:taxon-name-part></tp:taxon-name></italic> (<named-content xmlns:xlink="http://www.w3.org/1999/xlink" content-type="dwc:institutional_code" xlink:title="Herbarium of Kunming Institute of Botany, Chinese Academy of Sciences" xlink:href="http://grbio.org/institution/kunming-institute-botany-chinese-academy-sciences" xlink:type="simple">HKAS</named-content> 131090) in having macronematous, mononematous, erect, cylindrical, branched, septate conidiophores; holoblastic, monoblastic, integrated, cylindrical conidiogenous cells; and solitary, hyaline, guttulate, helicoid conidia (<xref ref-type="bibr" rid="B39">Ma et al. 2024</xref>). However, <italic><tp:taxon-name><tp:taxon-name-part taxon-name-part-type="genus" reg="Tubeufia">Tubeufia</tp:taxon-name-part> <tp:taxon-name-part taxon-name-part-type="species" reg="yinggelingensis">yinggelingensis</tp:taxon-name-part></tp:taxon-name></italic> (<named-content xmlns:xlink="http://www.w3.org/1999/xlink" content-type="dwc:institutional_code" xlink:title="Herbarium of Kunming Institute of Botany, Chinese Academy of Sciences" xlink:href="http://grbio.org/institution/kunming-institute-botany-chinese-academy-sciences" xlink:type="simple">HKAS</named-content> 128856) differs from <italic><tp:taxon-name><tp:taxon-name-part taxon-name-part-type="genus" reg="Tubeufia">T.</tp:taxon-name-part> <tp:taxon-name-part taxon-name-part-type="species" reg="denticulata">denticulata</tp:taxon-name-part></tp:taxon-name></italic> (<named-content xmlns:xlink="http://www.w3.org/1999/xlink" content-type="dwc:institutional_code" xlink:title="Herbarium of Kunming Institute of Botany, Chinese Academy of Sciences" xlink:href="http://grbio.org/institution/kunming-institute-botany-chinese-academy-sciences" xlink:type="simple">HKAS</named-content> 131090) by its unique conidiogenous cells (terminal <italic>vs.</italic> intercalary) and larger conidia (22–31 μm diam. and conidial filament 4–6 μm wide, 148–170 μm long <italic>vs.</italic> 19–21 μm diam. and conidial filament 2–4 μm wide, 73.5–142.5 μm long) (<xref ref-type="bibr" rid="B39">Ma et al. 2024</xref>). Based on molecular phylogenetic analyses, <italic><tp:taxon-name><tp:taxon-name-part taxon-name-part-type="genus" reg="Tubeufia">Tubeufia</tp:taxon-name-part> <tp:taxon-name-part taxon-name-part-type="species" reg="yinggelingensis">yinggelingensis</tp:taxon-name-part></tp:taxon-name></italic> (<abbrev xmlns:xlink="http://www.w3.org/1999/xlink" content-type="institution" xlink:title="Guizhou Culture Collection, China" id="ABBRID0EWWCI" xlink:type="simple">GZCC</abbrev> 23-0525 and <abbrev xmlns:xlink="http://www.w3.org/1999/xlink" content-type="institution" xlink:title="Guizhou Culture Collection, China" id="ABBRID0E2WCI" xlink:type="simple">GZCC</abbrev> 24-0166) formed a sister clade with <italic><tp:taxon-name><tp:taxon-name-part taxon-name-part-type="genus" reg="Tubeufia">T.</tp:taxon-name-part> <tp:taxon-name-part taxon-name-part-type="species" reg="yanuodaensis">yanuodaensis</tp:taxon-name-part></tp:taxon-name></italic> (<abbrev xmlns:xlink="http://www.w3.org/1999/xlink" content-type="institution" xlink:title="Guizhou Culture Collection, China" id="ABBRID0ELXCI" xlink:type="simple">GZCC</abbrev> 23-0488 and <abbrev xmlns:xlink="http://www.w3.org/1999/xlink" content-type="institution" xlink:title="Guizhou Culture Collection, China" id="ABBRID0EQXCI" xlink:type="simple">GZCC</abbrev> 24-0165), which is phylogenetically distinct from <italic><tp:taxon-name><tp:taxon-name-part taxon-name-part-type="genus" reg="Tubeufia">T.</tp:taxon-name-part> <tp:taxon-name-part taxon-name-part-type="species" reg="denticulata">denticulata</tp:taxon-name-part></tp:taxon-name></italic> (CGMCC 3.25583) (Fig. <xref ref-type="fig" rid="F1">1</xref>). Thus, based on morphological comparison and multigene phylogenetic analysis, we identified <abbrev xmlns:xlink="http://www.w3.org/1999/xlink" content-type="institution" xlink:title="Guizhou Culture Collection, China" id="ABBRID0EEYCI" xlink:type="simple">GZCC</abbrev> 23-0525 and <abbrev xmlns:xlink="http://www.w3.org/1999/xlink" content-type="institution" xlink:title="Guizhou Culture Collection, China" id="ABBRID0EJYCI" xlink:type="simple">GZCC</abbrev> 24-0166 as a new species, <italic><tp:taxon-name><tp:taxon-name-part taxon-name-part-type="genus" reg="Tubeufia">Tubeufia</tp:taxon-name-part> <tp:taxon-name-part taxon-name-part-type="species" reg="yinggelingensis">yinggelingensis</tp:taxon-name-part></tp:taxon-name></italic>.</p></tp:treatment-sec><tp:treatment-sec><!--Section generated to contain objects referenced in tp:taxon-treatment.--><fig id="F1" position="float" orientation="portrait"><object-id xmlns:xlink="http://www.w3.org/1999/xlink" content-type="doi" xlink:type="simple">10.3897/mycokeys.121.158724.figure1</object-id><object-id xmlns:xlink="http://www.w3.org/1999/xlink" content-type="arpha" xlink:type="simple">55707A3E-017E-545E-8B49-CA63D082DB7F</object-id><label>Figure 1.</label><caption><p>Phylogenetic tree generated from the <abbrev xmlns:xlink="http://www.w3.org/1999/xlink" xlink:title="Maximum Likelihood" id="ABBRID0EKBCI" xlink:type="simple">ML</abbrev> analysis based on a combined dataset of <abbrev xmlns:xlink="http://www.w3.org/1999/xlink" xlink:title="large ribosomal subunit" id="ABBRID0EOBCI" xlink:type="simple">LSU</abbrev>, <abbrev xmlns:xlink="http://www.w3.org/1999/xlink" xlink:title="internal transcribed spacer" id="ABBRID0ESBCI" xlink:type="simple">ITS</abbrev>, <italic>tef1-α</italic>, and <italic>rpb2</italic> sequence data. Bootstrap support values from <abbrev xmlns:xlink="http://www.w3.org/1999/xlink" xlink:title="Maximum Likelihood" id="ABBRID0E1BCI" xlink:type="simple">ML</abbrev> analyses ≥ 75% and Bayesian posterior probabilities (BYPP) ≥ 0.95 are indicated at the nodes as <abbrev xmlns:xlink="http://www.w3.org/1999/xlink" xlink:title="Maximum Likelihood" id="ABBRID0E5BCI" xlink:type="simple">ML</abbrev>/BYPP, respectively. The <abbrev xmlns:xlink="http://www.w3.org/1999/xlink" xlink:title="Maximum Likelihood" id="ABBRID0ECCCI" xlink:type="simple">ML</abbrev> and <abbrev xmlns:xlink="http://www.w3.org/1999/xlink" xlink:title="Bayesian Inference" id="ABBRID0EGCCI" xlink:type="simple">BI</abbrev> analyses yielded similar tree topologies. The tree is rooted with <italic><tp:taxon-name><tp:taxon-name-part taxon-name-part-type="genus" reg="Acanthohelicospora">Acanthohelicospora</tp:taxon-name-part> <tp:taxon-name-part taxon-name-part-type="species" reg="aurea">aurea</tp:taxon-name-part></tp:taxon-name></italic><abbrev xmlns:xlink="http://www.w3.org/1999/xlink" content-type="institution" xlink:title="Guizhou Culture Collection, China" id="ABBRID0EVCCI" xlink:type="simple">GZCC</abbrev> 16-0060 and <italic><tp:taxon-name><tp:taxon-name-part taxon-name-part-type="genus" reg="Acanthohelicospora">A.</tp:taxon-name-part> <tp:taxon-name-part taxon-name-part-type="species" reg="guianensis">guianensis</tp:taxon-name-part></tp:taxon-name></italic> UAMH 1699. The newly obtained strains are indicated in bold black. Ex-type strains are denoted with “<sup>T</sup>”.</p></caption><graphic xmlns:xlink="http://www.w3.org/1999/xlink" xlink:href="mycokeys-121-093-g001.jpg" position="float" orientation="portrait" xlink:type="simple" id="oo_1399304.jpg"><uri content-type="original_file" xlink:type="simple">https://binary.pensoft.net/fig/1399304</uri></graphic></fig></tp:treatment-sec><ref-list><ref id="B39"><mixed-citation xmlns:xlink="http://www.w3.org/1999/xlink" xlink:type="simple"><person-group><name name-style="western"><surname>Ma</surname><given-names>J</given-names></name><name name-style="western"><surname>Hyde</surname><given-names>KD</given-names></name><name name-style="western"><surname>Tibpromma</surname><given-names>S</given-names></name><name name-style="western"><surname>Gomdola</surname><given-names>D</given-names></name><name name-style="western"><surname>Liu</surname><given-names>NG</given-names></name><name name-style="western"><surname>Norphanphoun</surname><given-names>C</given-names></name><name name-style="western"><surname>Bao</surname><given-names>DF</given-names></name><name name-style="western"><surname>Boonmee</surname><given-names>S</given-names></name><name name-style="western"><surname>Xiao</surname><given-names>XJ</given-names></name><name name-style="western"><surname>Zhang</surname><given-names>LJ</given-names></name><name name-style="western"><surname>Luo</surname><given-names>ZL</given-names></name><name name-style="western"><surname>Zhao</surname><given-names>Q</given-names></name><name name-style="western"><surname>Suwannarach</surname><given-names>N</given-names></name><name name-style="western"><surname>Karunarathna</surname><given-names>SC</given-names></name><name name-style="western"><surname>Liu</surname><given-names>JK</given-names></name><name name-style="western"><surname>Lu</surname><given-names>YZ</given-names></name></person-group> (<year>2024</year>) <article-title>Taxonomy and systematics of lignicolous helicosporous hyphomycetes.</article-title><source>Fungal Diversity</source><volume>129</volume>: <fpage>365</fpage>–<lpage>653</lpage>. <ext-link xlink:href="10.1007/s13225-024-00544-9" ext-link-type="doi" xlink:type="simple">https://doi.org/10.1007/s13225-024-00544-9</ext-link></mixed-citation></ref></ref-list></tp:taxon-treatment>
